# Supplementary material for: Traumatic Brain Injury Alters Cerebral Concentrations and Redox States of Coenzymes Q9 and Q10 in the Rat
Source: Antioxidants (Basel). 2023 Apr 23;12(5):985. doi: 10.3390/antiox12050985 (PMC10215158; doi:10.3390/antiox12050985)
Supplement: Supplementary file 1 [file antioxidants-12-00985-s001.zip]

Archive with 1 entries (1 files):
- antioxidants-2323030-supplementary.xlsx
