# Supplementary material for: Traumatic Brain Injury Alters Cerebral Concentrations and Redox States of Coenzymes Q9 and Q10 in the Rat
Source: Antioxidants (Basel). 2023 Apr 23;12(5):985. doi: 10.3390/antiox12050985 (PMC10215158; doi:10.3390/antiox12050985)
Supplement: Supplementary file 1 [file antioxidants-12-00985-s001.zip › antioxidants-2323030-supplementary.xlsx]

## Sheet: Foglio1
	CoQ9 rid	CoQ9 ox	CoQ10 rid	CoQ10 ox	CoQ9 ox/Co Q9 rid	CoQ10 ox/Co Q10 rid	Total CoQ rid	Total CoQ ox	Total CoQ ox/total CoQ rid	Total CoQ9	Total CoQ 10	Total CoQ9 + total CoQ 10	Vit E		%Total CoQ9	%Total CoQ10		%CoQ9 rid/total CoQ rid	%CoQ10 rid/total CoQ rid	%CoQ9 ox/total CoQ ox	%CoQ10 ox/total CoQ ox		%CoQ9 rid/total CoQ	%CoQ10 rid/total CoQ	%CoQ9 ox/total CoQ	%CoQ10 ox/total CoQ			%CoQ9 rid/total CoQ9	%CoQ10 rid/total CoQ10	%CoQ9 rox/total CoQ9	%CoQ10 ox/total CoQ10
Controls
1	15.1786	17.2893	5.40299	8.29605	1.13906	1.53546	20.5816	25.5854	1.24312	32.4679	13.699	46.1669	28.07		70.3272	29.6728		73.7484	26.2516	67.575	32.425		32.8776	11.7032	37.4496	17.9697			46.7495	39.4407	53.2505	60.5593
2	15.8027	16.6534	5.43144	8.20272	1.05383	1.51023	21.2342	24.8561	1.17057	32.4561	13.6342	46.0903	31.6802		70.4186	29.5814		74.4212	25.5788	66.9992	33.0008		34.2865	11.7844	36.1321	17.7971			48.6895	39.837	51.3105	60.163
3	16.401	15.1286	7.26968	9.31158	0.922423	1.28088	23.6706	24.4402	1.03251	31.5296	16.5813	48.1108	32.73		65.5353	34.4647		69.2882	30.7118	61.9006	38.0994		34.0899	15.1103	31.4454	19.3544			52.0177	43.8427	47.9823	56.1573
4	14.8205	15.3423	5.92	8.08614	1.03521	1.3659	20.7405	23.4284	1.1296	30.1628	14.0061	44.1689	34.8835		68.2896	31.7104		71.4568	28.5432	65.4858	34.5142		33.5541	13.4031	34.7355	18.3073			49.135	42.2672	50.865	57.7328
5	14.0339	15.5661	5.57712	6.95	1.10918	1.24616	19.611	22.5161	1.14813	29.6	12.5271	42.1271	29.03		70.2635	29.7365		71.5613	28.4387	69.1332	30.8668		33.3132	13.2388	36.9503	16.4977			47.4119	44.5204	52.5881	55.4796
6	14.9506	14.5678	6.97	8.5272	0.974396	1.22341	21.9206	23.095	1.05358	29.5184	15.4972	45.0156	31.534		65.5737	34.4263		68.2035	31.7965	63.0778	36.9222		33.2121	15.4835	32.3617	18.9428			50.6484	44.9759	49.3516	55.0241
7	15.7106	16.8676	4.7888	8.11358	1.07365	1.69428	20.4994	24.9812	1.21863	32.5782	12.9024	45.4805	26.7794		71.631	28.369		76.6393	23.3607	67.5213	32.4787		34.5435	10.5293	37.0875	17.8397			48.2242	37.1156	51.7758	62.8844
8	14.66	15.98	6.02	8.93	1.09004	1.48339	20.68	24.91	1.20455	30.64	14.95	45.59	33.06		67.2077	32.7923		70.8897	29.1103	64.1509	35.8491		32.1562	13.2047	35.0515	19.5876			47.846	40.2676	52.154	59.7324
Mean	15.1947	15.9244	5.9225	8.30216	1.04972	1.41746	21.1172	24.2266	1.15009	31.1191	14.2247	45.3438	30.9709		68.6558	31.3442		72.026	27.974	65.7305	34.2695		33.5041	13.0571	35.1517	18.287			48.8403	41.5334	51.1597	58.4666
S.D.	0.748721	0.943245	0.831286	0.695316	0.071535	0.165536	1.2218	1.08021	0.075877	1.30483	1.36287	1.72403	2.76039		2.35448	2.35448		2.77551	2.77551	2.50876	2.50876		0.790043	1.69537	2.23377	1.00028			1.74253	2.80358	1.74253	2.80358
	CoQ9 rid	CoQ9 ox	CoQ10 rid	CoQ10 ox	CoQ9 ox/Co Q9 rid	CoQ10 ox/Co Q10 rid	Total CoQ rid	Total CoQ ox	Total CoQ ox/total CoQ rid	Total CoQ9	Total CoQ 10	Total CoQ9 + total CoQ 10	Vit E		%Total CoQ9	%Total CoQ10		%CoQ9 rid/total CoQ rid	%CoQ10 rid/total CoQ rid	%CoQ9 ox/total CoQ ox	%CoQ10 ox/total CoQ ox		%CoQ9 rid/total CoQ	%CoQ10 rid/total CoQ	%CoQ9 ox/total CoQ	%CoQ10 ox/total CoQ			%CoQ9 rid/total CoQ9	%CoQ10 rid/total CoQ10	%CoQ9 rox/total CoQ9	%CoQ10 ox/total CoQ10
mTBI
1	17.1958	15.45	6.13528	8.25534	0.898477	1.34555	23.331	23.7053	1.01604	32.6458	14.3906	47.0364	29.0935		69.4053	30.5947		73.7034	26.2966	65.1752	34.8248		36.5584	13.0437	32.8469	17.551			52.6738	42.6339	47.3262	57.3661
2	15.0813	16.3554	5.15208	9.12972	1.08449	1.77204	20.2334	25.4852	1.25956	31.4367	14.2818	45.7185	33.07		68.7615	31.2385		74.5367	25.4633	64.1763	35.8237		32.9872	11.2691	35.7742	19.9694			47.9735	36.0745	52.0265	63.9255
3	15.31	14.2821	6.4	8.16977	0.932861	1.27653	21.71	22.4519	1.03417	29.5921	14.5698	44.1619	29.217		67.0083	32.9917		70.5205	29.4795	63.6121	36.3879		34.6679	14.4921	32.3403	18.4996			51.7368	43.9266	48.2632	56.0734
4	16.44	15.2856	5.49	8.41342	0.929779	1.5325	21.93	23.699	1.08067	31.7256	13.9034	45.629	29.4353		69.5294	30.4706		74.9658	25.0342	64.4988	35.5012		36.0297	12.0318	33.4997	18.4388			51.8194	39.4867	48.1806	60.5133
5	15.32	16.12	6.02	7.95	1.05222	1.3206	21.34	24.07	1.12793	31.44	13.97	45.41	31.44		69.2359	30.7641		71.7901	28.2099	66.9713	33.0287		33.7371	13.257	35.4988	17.5072			48.7277	43.0923	51.2723	56.9077
6	15.88	16.96	4.32	6.54	1.06801	1.51389	20.2	23.5	1.16337	32.84	10.86	43.7	26.52		75.1487	24.8513		78.6139	21.3861	72.1702	27.8298		36.3387	9.88558	38.8101	14.9657			48.3557	39.779	51.6443	60.221
7	14.92	15.79	7.11	9.23	1.05831	1.29817	22.03	25.02	1.13572	30.71	16.34	47.05	28.43		65.271	34.729		67.7258	32.2742	63.1095	36.8905		31.7109	15.1116	33.56	19.6174			48.5835	43.5129	51.4165	56.4871
8	16.11	16.77	5.45	7.72	1.04097	1.41651	21.56	24.49	1.1359	32.88	13.17	46.05	27.19		71.4007	28.5993		74.7217	25.2783	68.4769	31.5231		34.9837	11.835	36.4169	16.7644			48.9964	41.3819	51.0036	58.6181
Mean	15.7821	15.8766	5.75967	8.17603	1.00814	1.43447	21.5418	24.0527	1.11917	31.6588	13.9357	45.5945	29.2995		69.4701	30.5299		73.3222	26.6778	66.0238	33.9762		34.6267	12.6157	33.992	17.9142			49.8583	41.236	49.4138	58.764
S.D.	0.776361	0.873555	0.849597	0.846733	0.0744353	0.16673	1.01223	0.94816	0.0771235	1.14229	1.53799	1.20102	2.13132		2.93335	2.93335		3.29064	3.29064	3.05806	3.05806		1.72133	1.7139	1.55951	1.60607			1.88067	2.66375	2.09063	2.66375
	CoQ9 rid	CoQ9 ox	CoQ10 rid	CoQ10 ox	CoQ9 ox/Co Q9 rid	CoQ10 ox/Co Q10 rid	Total CoQ rid	Total CoQ ox	Total CoQ ox/total CoQ rid	Total CoQ9	Total CoQ 10	Total CoQ9 + total CoQ 10	Vit E		%Total CoQ9	%Total CoQ10		%CoQ9 rid/total CoQ rid	%CoQ10 rid/total CoQ rid	%CoQ9 ox/total CoQ ox	%CoQ10 ox/total CoQ ox		%CoQ9 rid/total CoQ	%CoQ10 rid/total CoQ	%CoQ9 ox/total CoQ	%CoQ10 ox/total CoQ			%CoQ9 rid/total CoQ9	%CoQ10 rid/total CoQ10	%CoQ9 rox/total CoQ9	%CoQ10 ox/total CoQ10
sTBI
1	17.2296	12.817	4.44424	6.50943	0.743897	1.46469	21.6738	19.3265	0.891696	30.0466	10.9537	41.0003	25.7851		73.2839	26.7161		79.4949	20.5051	66.3186	33.6814		42.0231	10.8395	31.2608	15.8765			57.3428	40.5731	42.6572	59.4269
2	17.4032	13.1699	5.11504	6.28987	0.756753	1.22968	22.5182	19.4598	0.864179	30.5731	11.4049	41.978	24.17		72.8312	27.1688		77.2849	22.7151	67.6776	32.3224		41.4579	12.185	31.3734	14.9837			56.9232	44.8495	43.0768	55.1505
3	14.9427	14.7069	4.78184	8.07448	0.984218	1.68857	19.7246	22.7814	1.15497	29.6496	12.8563	42.5059	27.1		69.7541	30.2459		75.7569	24.2431	64.5566	35.4434		35.1544	11.2498	34.5996	18.9961			50.3977	37.1945	49.6023	62.8055
4	17.28	11.7401	6.39	8.83225	0.679403	1.3822	23.67	20.5723	0.869131	29.0201	15.2223	44.2423	27.31		65.5935	34.4065		73.0038	26.9962	57.0673	42.9327		39.0576	14.4432	26.5358	19.9634			59.545	41.978	40.455	58.022
5	16.24	13.9106	4.39472	7.2151	0.856565	1.64177	20.6347	21.1257	1.0238	30.1506	11.6098	41.7604	26.46		72.199	27.801		78.7023	21.2977	65.8468	34.1532		38.8885	10.5236	33.3105	17.2774			53.8629	37.8535	46.1371	62.1465
6	14.8265	13.2022	4.25584	6.1279	0.890448	1.43988	19.0823	19.3301	1.01298	28.0287	10.3837	38.4124	25.38		72.9678	27.0322		77.6975	22.3025	68.2987	31.7013		38.5981	11.0793	34.3696	15.9529			52.8975	40.9856	47.1025	59.0144
7	14.9394	11.4198	6.4	6.88117	0.764406	1.07518	21.3394	18.301	0.857612	26.3592	13.2812	39.6404	22.732		66.4959	33.5041		70.0086	29.9914	62.4	37.6		37.6874	16.1451	28.8085	17.359			56.6763	48.1885	43.3237	51.8115
8	14.7871	12.0095	4.75536	5.32345	0.812165	1.11946	19.5424	17.333	0.886941	26.7966	10.0788	36.8754	26.3147		72.668	27.332		75.6665	24.3335	69.2872	30.7128		40.1001	12.8957	32.5679	14.4363			55.1826	47.1818	44.8174	52.8182
Mean	15.9561	12.872	5.06713	6.90671	0.810982	1.38018	21.0232	19.7787	0.945164	28.8281	11.9738	40.8019	25.6565		70.7242	29.2758		75.9519	24.0481	65.1816	34.8184		39.1209	12.4202	31.6033	16.8557			55.3535	42.3505	44.6465	57.6495
S.D.	1.21022	1.11997	0.862367	1.12242	0.0966055	0.226113	1.5839	1.69592	0.107608	1.59696	1.71783	2.3772	1.54699		3.09661	3.09661		3.14132	3.14132	3.93713	3.93713		2.16999	1.9825	2.78095	1.91988			2.89291	4.06444	2.89291	4.06444
